# Supplementary material for: Association between Temperature and Influenza Activity across Different Regions of China during 2010–2017
Source: Viruses. 2023 Feb 21;15(3):594. doi: 10.3390/v15030594 (PMC10054176; doi:10.3390/v15030594)
Supplement: Supplementary file 1 [file viruses-15-00594-s001.zip]

Archive with 1 entries (1 files):
- viruses-2214483-supplementary.pdf
